# Supplementary material for: Compensatory growth renders Tcf7l1a dispensable for eye formation despite its requirement in eye field specification
Source: eLife. 2019 Feb 19;8:e40093. doi: 10.7554/eLife.40093 (PMC6380838; doi:10.7554/eLife.40093)
Supplement: Supplementary file 1. — (A) RT-qPCR data on mRNA levels from Ztcf7l1a-/- versus wildtype embryos. Figures represent the fold change of Ztcf7l1a-/- over wildtype RT-qPCR experiments performed as technical and biological triplicates using GAPDH as a reference control. Standard deviation (SD). p-Value calculated by an unpaired t-test. (B) Measurement of the area of the prospective forebrain in wildtype and Ztcf7l1a mutants. Prospective forebrain size data generated by measuring the area enclosed by emx3 expression to the rostral limit of pax2a (mesencephalic marker) expression after whole mount in situ hybridisation in wildtype (+/+), tcf7l1a+/- (+/-) and Ztcf7l1a-/- (-/-) embryos at 10hpf. Data in µm2. Average (avg), standard deviation (SD). Not-significant, ns. p-Value calculated by an unpaired t-test. (C) Measurement of the volume of rx3 expression in the eye field by fluorescent in situ hybridisation in wildtype and tcf7l1a mutants. Confocal volume analysis of rx3 fluorescent in situ hybridisation on wildtype (+/+), tcf7l1a+/- (+/-) and Ztcf7l1a-/- (-/-) at 10hpf. Data in µm3. Average (avg), standard deviation (SD). Not-significant (ns). p-Value calculated by an unpaired t-test. (D) List of differentially expressed genes between wildtypes and tcf7l1a-/-, and between tcf7l1a-/- and tcf7l1a-/-tcf7l1b+/- double mutants at 8hpf. Ensembl gene ID (Gene ID), p-value (pval), adjusted p-value (adjp), log2 fold change (log2fc), linear fold change (fold change), chromosome (Chr) and gene name (Name). (E) Optokinetic response analysis of wildtype and Ztcf7l1a-/- mutants. Tabulation of the data used on the plot (Figure 4—figure supplement 1). No significant difference observed when performing an unpaired t-test. Average (avg), standard deviation (SD). (F) Eye volume measurement data in wildtype and tcf7l1a mutants. Data of eye volume measurement (µm3) from wildtype and tcf7l1a-/- embryos at 24, 28, 32, 36, 48, 60, 72 and 96hpf. Average (avg), standard deviation (SD), percentage of Ztcf7l1a-/- eye volu [file elife-40093-supp1.xlsx]

## Sheet: A
	lef1	tcf7	tcf7l1a	tcf7l1b	tcf7l2	otx1b	otx2	six3b	rx3
sample1	0.95	0.9	0.18	0.65	0.7	0.89	0.93	0.35	0.24
sample2	1.17	1.4	0.19	0.74	0.74	0.98	0.89	0.53	0.27
sample3	0.67	0.75	0.12	0.5	0.43	0.55	0.57	0.45	0.28
average	0.93	1.01667	0.163333	0.63	0.623333	0.806667	0.796667	0.443333	0.263333
SD	0.250599	0.340343	0.0378594	0.121244	0.168622	0.226789	0.197315	0.090185	0.0208167
p value	ns	ns	<0.0006	<0.0341	<0.058	ns	ns	<0.091	<0.0002

## Sheet: B
	emx3/pax2 enclosed area (µm2)
tcf7l1a	+/+	+/-	-/-
1	57356.4	58827.4	41344.8
2	68207.7	50347.3	41664.3
3	46505.1	77336.7	45372.2
4	57387.3	50698.1	40291.4
5	55112.5	59241.8	44297.7
6	58240.8	59965.6	42625
7	65605.6	59619.7	39435.9
8	53148	57211.6	40809.8
9		57569.4	47467.5
10		68587.7	40511.4
11		53195.4	61869.6
12		66221.8
13		50360.6
14		60196.1
15		51393
avg	57695.4	58718.1	44153.6
SD	6826.02	7546.02	6359.14
p value		ns	>0.0004

## Sheet: C
	FISH rx3 volume µm3
tcf7l1a	+/+	+/-	-/-
1	3.46851e+06	1.81032e+06	1.31775e+06
2	3.33127e+06	2.94686e+06	2.08809e+06
3	3459986	3.57059e+06	601886
4	2.84427e+06	2910427	1129636
5	2.8125e+06	4191624	3.04639e+06
6	2.24301e+06	2.81406e+06	2.72064e+06
7	3.84267e+06	1.52193e+06	1.13539e+06
8	3.16743e+06	2444687	1.53017e+06
9	2318616	1.92425e+06	1.54491e+06
10	3.9651e+06	2.03691e+06	1481356
11	3071456	2499994
12	2.84928e+06	2.13812e+06
13	2.06285e+06	2.94226e+06
14		3107022
15		4509205
16		2983755
17		2.42745e+06
18		3.22343e+06
19		3.77877e+06
20		3.68899e+06
21		2.9278e+06
22		2194710
23		3011901
24		2.87894e+06
avg	3.03361e+06	2.8535e+06	1.65962e+06
SD	591502	742559	751706
p value		ns	<0.0001

## Sheet: D
wildtype vs tcf7l1a-/-									tcf7l1a-/- vs tcf7l1a-/-tcf7l1b+/-
Gene ID	pval	adjp	log2fc	fold change	Chr	Name			Gene ID	pval	adjp	log2fc	fold change	Chr	Name
ENSDARG00000054261	5.18e-17	9.01e-14	2.54657	5.84244	10	taar20c			ENSDARG00000015607	8.7e-19	1.75e-14	2.56234	5.90664	7	si:ch211-220f21.2
ENSDARG00000075954	1.32e-07	0.000115157	1.69519	3.23818	10	serpinh1a			ENSDARG00000103015	5.17e-13	5.19e-09	1.97888	3.94187	7	hist1h2a4
ENSDARG00000042021	5.12e-05	0.0239602	1.15286	2.22355	18	mapk12a			ENSDARG00000105439	3.55e-07	0.00142417	1.4189	2.67381	7	CU459186.8
ENSDARG00000017165	0.000118598	0.048127	1.14063	2.20477	13	slc3a1			ENSDARG00000105400	7.4e-06	0.0247783	1.0775	2.11038	7	hist1h2a4
ENSDARG00000068516	6.5e-06	0.00395501	1.06855	2.09732	10	hapln1b			ENSDARG00000002463	3.49e-05	0.0467597	0.849802	1.80225	14	arhgef37
ENSDARG00000117485	7.23e-05	0.0314362	0.932268	1.90827	1	FO681323.1			ENSDARG00000070677	1.79e-07	0.000899182	0.800214	1.74136	11	fezf2
ENSDARG00000008796	4.24e-18	8.61e-15	0.919564	1.89154	14	her5			ENSDARG00000007369	7.03e-09	4.71e-05	0.504262	1.4184	8	tcf7l1b
ENSDARG00000074820	1.41e-05	0.00778866	0.730418	1.65912	22	si:dkey-253d23.9			ENSDARG00000077906	1.05e-05	0.0299244	0.491265	1.40568	21	rnf165a
ENSDARG00000103428	6.72e-05	0.0302973	0.487106	1.40163	10	ogdhb			ENSDARG00000055632	1.19e-05	0.0299244	0.481463	1.39616	15	smtnl
ENSDARG00000077948	1.92e-12	2.59e-09	0.447257	1.36345	13	usp54a			ENSDARG00000103610	2.66e-05	0.0411531	0.449848	1.3659	8	actr8
ENSDARG00000056594	2.21e-05	0.0116897	0.348532	1.27326	19	irx1b			ENSDARG00000057299	2.27e-05	0.0411531	-0.414257	0.750406	10	pbdc1
ENSDARG00000037038	9.42e-05	0.0395472	0.248973	1.18836	20	psmc6			ENSDARG00000068434	3.32e-05	0.0467597	-0.435699	0.739336	15	h3f3b.1
ENSDARG00000012314	3.81e-07	0.000289942	-0.455947	0.729031	10	usp25			ENSDARG00000073721	2.63e-05	0.0411531	-0.658841	0.633387	10	smarcad1b
ENSDARG00000045444	9.37e-09	8.77e-06	-0.459626	0.727175	24	fzd8a			ENSDARG00000105384	1.46e-05	0.0324968	-0.752485	0.59358	7	si:dkey-23a13.22
ENSDARG00000103610	3.77e-06	0.00255135	-0.498903	0.707645	8	actr8			ENSDARG00000074828	2.56e-05	0.0411531	-1.3395	0.395158	8	si:dkey-263f15.2
ENSDARG00000060734	2.57e-07	0.000208537	-0.562424	0.677164	11	hesx1
ENSDARG00000007531	3.48e-12	4.24e-09	-0.596674	0.661277	10	zcchc9
ENSDARG00000045936	3.29e-06	0.00235414	-0.641805	0.640911	7	pax6b
ENSDARG00000077686	9.69e-06	0.00561784	-0.766268	0.587936	10	aak1b
ENSDARG00000099351	5.04e-05	0.0239602	-0.795153	0.576282	20	igfbp1a
ENSDARG00000004154	7.9e-09	8.01e-06	-0.942312	0.520398	10	orai1b
ENSDARG00000036588	3.7e-05	0.0187641	-1.19221	0.437632	1	mhc1zba
ENSDARG00000086393	4.96e-15	7.55e-12	-1.24271	0.422579	7	dbx1a
ENSDARG00000070107	1.87e-23	4.55e-20	-1.28302	0.410935	7	six7
ENSDARG00000103644	4.64e-06	0.00297041	-1.37675	0.385085	10	BX088524.3
ENSDARG00000104644	7.68e-11	8.5e-08	-1.50505	0.352319	KN150156.1	CABZ01085177.1
ENSDARG00000070677	8.33e-36	3.38e-32	-1.80577	0.286028	11	fezf2
ENSDARG00000038159	1.49e-83	1.81e-79	-2.08876	0.235082	10	tcf7l1a
ENSDARG00000045887	1.42e-29	4.33e-26	-2.41341	0.187712	10	mmp30
ENSDARG00000052893	2.69e-39	1.64e-35	-2.81007	0.142589	21	rx3

## Sheet: E
	0.05 cyc/deg		0.1 cyc/deg		0.13 cyc/deg		0.16 cyc/deg
	wt	tcf7l1a-/-	wt	tcf7l1a-/-	wt	tcf7l1a-/-	wt	tcf7l1a-/-
1	3.60441	3.32806	2.0827	2.44459	1.05115	1.33254	0.391716	0.951778
2	4.2137	4.53454	4.05644	2.51924	2.17755	1.25271	1.10294	0.596066
3	4.62999	3.24112	3.72491	2.75164	2.28884	1.04804	1.60214	1.01176
4	3.80234	3.26157	2.59073	2.50704	1.43814	1.67771	0.75167	0.859979
5	4.14727	3.2827	3.24318	2.52719	2.34885	1.33507	1.18188	0.938838
6	3.22496	2.66885	2.08104	1.88332	1.6252	1.1015	0.695619	0.505071
7	3.15777		2.08356		1.58551		0.916777
8	2.51428		1.16411		0.712015		0.209859
9	3.08493		2.47155		1.74383		0.935293
avg	3.59774	3.38614	2.61092	2.43884	1.66345	1.29126	0.865321	0.810582
SD	0.666919	0.61383	0.913869	0.291685	0.555663	0.223436	0.418742	0.209118

## Sheet: F
	24hpf		28hpf		32hpf		36hpf		48hpf		60hpf		72hpf		96hpf
	wt	tcf7l1a-/-	wt	tcf7l1a-/-	wt	tcf7l1a-/-	wt	tcf7l1a-/-	wt	tcf7l1a-/-	wt	tcf7l1a-/-	wt	tcf7l1a-/-	wt	tcf7l1a-/-
	2.17373e+06	1.01779e+06	2.34291e+06	1.5765e+06	2.45143e+06	1.82846e+06	3.65821e+06	2.4609e+06	3.99921e+06	3.30766e+06	4.10036e+06	3.88327e+06	5.00965e+06	4.14588e+06	5.45546e+06	5.16776e+06
	2.30308e+06	1.05153e+06	2.57054e+06	1.91772e+06	2.48917e+06	2.03971e+06	3.2746e+06	2.43989e+06	4.4971e+06	3.00411e+06	4.9849e+06	4.00206e+06	4.88001e+06	4.38572e+06	6.21547e+06	5.46557e+06
	1.70551e+06	1.06612e+06	2.3371e+06	1.07099e+06	2.84517e+06	1.97827e+06	3.20798e+06	2.23299e+06	4.26665e+06	3.72074e+06	4.51658e+06	4.14746e+06	4.79358e+06	3.97072e+06	6.66125e+06	4.6107e+06
	1.95529e+06	1.30847e+06	2.34893e+06	1.79074e+06	3.00692e+06	1.91428e+06	2.89734e+06	2.2212e+06	4.35361e+06	2.98748e+06	4.53115e+06	3.65125e+06	5.25978e+06	3.96066e+06	6.22911e+06	5.72454e+06
	2.80537e+06	1.32634e+06	2.35163e+06	1.72567e+06	2.8425e+06	1.93038e+06	3.30332e+06	2.01506e+06	4.41149e+06	4.02303e+06	3.87957e+06	3.76346e+06	4.78893e+06	4.33157e+06	5.66655e+06	5.19808e+06
	2.25351e+06	1.30116e+06	2.73527e+06	1.63735e+06	2.78513e+06	1.74181e+06	2.69704e+06	3.06612e+06	4.25196e+06	4.15142e+06	4.49177e+06	3.73623e+06	5.23847e+06	4.60225e+06	6.31509e+06	5.36482e+06
	1.77486e+06	1.32804e+06	2.46755e+06	1.60478e+06	2.55157e+06	1.84144e+06	3.13709e+06	1.80098e+06	4.04166e+06	3.76791e+06	4.63197e+06	4.49107e+06	4.93416e+06	4.03936e+06	5.97342e+06	5.76436e+06
	2.48744e+06	1.30192e+06	2.67227e+06	1.61713e+06	2.99986e+06	1.94794e+06	3.38428e+06	2.32396e+06	4.27829e+06	3.63318e+06	4.39659e+06	3.98296e+06	5.00736e+06	4.40013e+06	6.35861e+06	4.60188e+06
	1.71872e+06	1.40318e+06	2.67349e+06	1.40414e+06	2.85104e+06	2.21894e+06	3.3678e+06	2.62268e+06	3.28061e+06	3.76697e+06	4.60889e+06	3.3906e+06	5.11797e+06	4.64103e+06	6.50369e+06	5.46569e+06
	2.25599e+06	1.64157e+06	2.51097e+06	1.85615e+06	3.37894e+06	1.86215e+06	3.61595e+06	2.35227e+06	4.56718e+06	3.08247e+06	4.83726e+06	3.37239e+06	5.04611e+06		6.61196e+06	5.13495e+06
	2.04377e+06	1.13501e+06	2.49574e+06	1.96611e+06	2.91753e+06	2.04409e+06	3.12249e+06	2.81475e+06	4.30954e+06	3.64877e+06	4.63124e+06	3.63819e+06	5.14001e+06		6.05868e+06	5.52338e+06
	2.63028e+06	917394	2.4769e+06	1.4597e+06	3.06776e+06	2.04923e+06	2.92184e+06	2.51197e+06		3.43705e+06		3.81161e+06	5.15599e+06		5.63564e+06	4.81573e+06
		1.09477e+06	2.57207e+06		3.02087e+06	2.2895e+06	3.04688e+06	2.86024e+06		4.45158e+06		4.35166e+06	5.05751e+06		6.16111e+06	5.27818e+06
		1.53829e+06	2.28722e+06			1.6655e+06	3.35938e+06	2.70112e+06		3.82696e+06		4.13628e+06				5.25103e+06
			2.63229e+06			1.89407e+06	2.86041e+06			3.64126e+06						5.09247e+06
							3.44719e+06			3.13612e+06
										3.46798e+06
										3.62797e+06
										3.92327e+06
avg	2.17563e+06	1.24511e+06	2.49832e+06	1.63558e+06	2.86215e+06	1.94972e+06	3.20636e+06	2.45887e+06	4.20521e+06	3.61084e+06	4.51003e+06	3.88275e+06	5.03304e+06	4.27526e+06	6.142e+06	5.23061e+06
SD	354914	206675	142882	248218	256341	164423	272999	341047	350291	393089	308370	328796	152611	258790	376463	351597
%	57.23		65.4672		68.1208		76.6871		85.8658		86.0915		84.9438		85.1613

## Sheet: G
	24hpf		30hpf		36hpf
	wt	tcf7l1a-/-	wt	tcf7l1a-/-	wt	tcf7l1a-/-
	6.5	7	10	10	17	15
	6.5	6	9.5	10	15	15
	6	2	9	9	11	17
	4	5.5	7	9.5	16	16.5
	2	5.5	12	9	15.5	20
	4	3.5	10.5	10	17.5	14
	7.5	3	10.5	10.5		14
	5	4	9	8.5		14.5
	7	3	10	12		13
	3	2.5	13	8		10
	3	5	11	11
	5		10	11
			5
			11.5
avg	4.95833	4.27273	9.85714	9.875	15.3333	14.9
SD	1.77685	1.61808	2.01369	1.15059	2.31661	2.63312

## Sheet: H
	sibs 24h	tcf7l1a-/- 24h	sibs 36h	tcf7l1a-/- 36h
	1586.38	1449.17	2264.3	1005.86
	1412.14	2163.69	1887.99	2580.25
	909.958	901.396	2209.29	3879.15
	854.089	1206	1971.68	3996.67
	1657.23	1125.3	1389.58	3762.06
	1712.67	1360.12	1294.07	1752.7
	2171.19	2399.16	1250.36	4205.59
	1024.48	1596.65	2264.3	2219.78
	1800.01	1084.8	1887.99	4043.12
	1267.65	1586.38	2209.29	3168.05
	1262.51	1412.14	1971.68	2208.22
	1206.21	916.594	2233.81	1883.71
	2831.34	2513.25	2159.41	2138.01
	933.933	1747.14	2233.81	1642.46
	816.415	1313.24	2159.41	1427.12
	1333.36	1558.34	1757.2	1563.33
	2028.62	1447.67	3334.59	1369.32
	1911.32	2373.26	1691.05	1029.07
	1754.84	3029.34	1630.9	1563.33
	2053.67	1142.21	1294.62	1369.32
	1011.85	2511.54	1592.59	1029.07
	1865.3	1524.52	2213.14	1423.05
	1670.29	1293.12	3047.97	980.038
	1428.83	789.658	1061.3	1803.59
	1459.23	772.534	1556.84	1895.27
		1721.24	3408.01	2318.24
		893.69	2974.33	1146.33
		1536.08	1829.34	1364.85
		1019.13	3154.78	2013.16
			3408.01	1187.9
			2974.33	1475.65
			1829.34	1366.71
			3154.78
Avg	1518.54	1530.6	2160.61	2025.34
SD	483.939	581.689	674.103	984.166

## Sheet: I
	embryo 1			embryo 3
µm3	C eye	Exp eye	%	C eye	Exp eye	%
30hpf	1.47822e+06	950025	64.2681	1.54015e+06	1.16654e+06	75.7423
36hpf	1.86013e+06	1.31965e+06	70.9439	1.98343e+06	1.65097e+06	83.2382
54hpf	2.77707e+06	2.35617e+06	84.8436	2.79166e+06	2.62598e+06	94.065
78hpf	3.46095e+06	2.90271e+06	83.8703	3.37843e+06	3.27107e+06	96.8222
102hpf	3.72806e+06	3.24341e+06	87.0001	3.95326e+06	3.75523e+06	94.9908
	embryo 4			embryo 5
µm3	C eye	Exp eye	%	C eye	Exp eye	%
30hpf	1.31229e+06	1.19277e+06	90.8925	1.39862e+06	1.23848e+06	88.5499
36hpf	1.70985e+06	1.57202e+06	91.9388	1.77865e+06	1.60821e+06	90.4173
54hpf	2.48509e+06	2.3658e+06	95.2	2580162	2.55217e+06	98.9152
78hpf	3.25166e+06	3.06569e+06	94.2807	3.26277e+06	3.29378e+06	100.95
102hpf	3.7672e+06	3.69384e+06	98.0528	3.8984e+06	3.88108e+06	99.5555
	embryo 7			embryo 8
µm3	C eye	Exp eye	%	C eye	Exp eye	%
30hpf	1.44539e+06	1.08647e+06	75.168	1.11064e+06	980275	88.262
36hpf	1.79588e+06	1.41188e+06	78.6176	1.50297e+06	1.39861e+06	93.0561
54hpf	2.63132e+06	2.30313e+06	87.5273	2.43895e+06	2.32104e+06	95.1655
78hpf	3.0537e+06	2.79549e+06	91.5442	3.15289e+06	3.07289e+06	97.4626
102hpf	-	-	-	3.73658e+06	3.65811e+06	97.9
	embryo 9
µm3	C eye	Exp eye	%
30hpf	1.45485e+06	1.01102e+06	69.4928
36hpf	1.79125e+06	1.42937e+06	79.7973
54hpf	2.65181e+06	2.4313e+06	91.6847
78hpf	3.49635e+06	3.23344e+06	92.4804
102hpf	-	-	-

## Sheet: J
wildtype	VN	VN+	N+	WR	PR	total
28h	0	17(61%)	11(39%)	0	0	28
32h	0	0	7(26%)	20(74%)	0	27
36h	0	0	0	12(34%)	23(66%)	35
40h	0	0	0	4(13%)	26(87%)	30
44h	0	0	0	0	25(100%)	25
48h	0	0	0	0	30(100%)	30
54h	0	0	0	0	32(100%)	32
Ztcf7l1a-/-	VN	VN+	NR	WR	PR	total
28h	10(91%)	1(9%)	0	0	0	11
32h	5(42%)	7(58%)	0	0	0	12
36h	0	4(44%)	5(56%)	0	0	9
40h	0	0	4(36%)	7(64%)	0	11
44h	0	0	0	12(100%)	0	12
48h	0	0	0	7(64%)	4(36%)	11
54h	0	0	0	0	8(100%)	8

[truncated: 9 more sheets: K, L, M, N, O, P, Q, R, S]
